# Supplementary material for: Comprehensive Criteria for Reporting Qualitative Research (CCQR): Reporting Guideline for Global Health Qualitative Research Methods
Source: Int J Environ Res Public Health. 2024 Jul 30;21(8):1005. doi: 10.3390/ijerph21081005 (PMC11353496; doi:10.3390/ijerph21081005)
Supplement: Supplementary file 1 [file ijerph-21-01005-s001.zip]

Archive with 1 entries (1 files):
- ijerph-3086851-supplementary.pdf
